# Supplementary material for: Metabolomics of Thrips Resistance in Pepper (Capsicum spp.) Reveals Monomer and Dimer Acyclic Diterpene Glycosides as Potential Chemical Defenses
Source: J Chem Ecol. 2019 Jun 8;45(5):490–501. doi: 10.1007/s10886-019-01074-4 (PMC6570690; doi:10.1007/s10886-019-01074-4)
Supplement: Supplementary file 3 — (XLSX 90 kb) [file 10886_2019_1074_MOESM3_ESM.xlsx]

## Sheet: figures
Electronic Supplementary Material 3
Macel et al. Natural variation in insect resistance of pepper (Capsicum sp.) reveals monomer and dimer diterpene glycosides as potential chemical defenses
FIGURE S6
Relative abundance of relevant masses related to thrips resistance and susceptibility. LC-MS data, normalized to 10000 total amplitude of all peaks.
Capsicum accession numbers are Radboud University numbers, see Table S1 (ESM1)
Compound numbers relate to Table 2 in the main manuscript.
blue	Capsicum annuum
red	Capsicum chinense
darker colors (veg) are levels in the leaves of plants in the vegetative stage
light colors (gen) are levels in the leaves of plants in the flowering stage

## Sheet: explanation
Figure S6 Macel et al. Natural variation in resistance of Pepper (Capsicum sp.) reveals monomer and dimer diterpene glycosides as potential chemical defenses to insects
Relative abundance of relevant masses related to thrips resistance and susceptibility LC-MS data, normalized to 10000 total amplitude of all peaks.
Accession numbers are Center for Genetic Resources Netherlands (CGN) numbers, see Table 1 main manuscript.
Compound numbers relate to Table 2 in the main manuscript.
blue	Capsicum annuum
red	Capsicum chinense
darker colors (veg) are leaves of plants in the vegetative stage
light colors (gen) are leaves of plants in the flowering stage
